# Supplementary material for: Mutants of phage bIL67 RuvC with enhanced Holliday junction binding selectivity and resolution symmetry
Source: Mol Microbiol. 2013 Aug 14;89(6):1240–58. doi: 10.1111/mmi.12343 (PMC3864405; doi:10.1111/mmi.12343)
Supplement: Supplementary file 2 [file mmi0089-1240-SD2.txt]

 
 
 
 
 
 
Supporting information
MutantsofphagebIL67RuvCwithenhancedHollidayjunctionbinding
selectivity and resolution symmetry 
Victoria Green,Fiona,A.Curtis,Svetlana Sedelnikova,John B.Rafferty and Gary J.
Sharples
 
 
 Table S1.Data statistics from MAD phasing experiment.
 
Dataset Peak Inflection Rem 
WavelengtheV (Å) 12670.55 (0.9785) 12668.19 (0.9787) 14000.02 (0.88560)
Resolution(Å) 50.00-2.45 50.00-2.45 50.00-2.22 
(Highestshell) (2.54-2.45) (2.54-2.45) (2.30-2.22)
UniqueReflections 11901 11908 15922
Multiplicity 7.8 (7.7) 7.8 (7.7) 7.9 (7.3)
Completeness% 99.2 (96.9) 99.5 (99.6) 99.7 (99.8)
Mean(I)/!(I) 56.93 (28.1) 55.78 (30.47) 49.8 (17.6)
Rmerge 0.049 (0.094) 0.046 (0.096) 0.047 (0.169)
f"/f' 5.46/-7.82 3.37/-9.80 3.15/-1.28 
MAD data statistics from the peak, inflection and high energy remote (Rem) data.
Values in parentheses are for the highestresolution shells.
Crystals were obtained from a precipitantmixture of20% w/v PEG3350,0.1 M KCl 
and 0.1 M Tris-HCl pH 7.5. They grew with a rod-like morphology to approximately 
0.2 x 0.05 x 0.05 mm after 4 days.X-ray diffraction data were collected initially on a 
home laboratory source and extended to 2.3 Å,revealing a unitcell with dimensions 
ofa=63.1 Å,b=66.7 Å,c=74.0 Å and "=#=$=90° in a P-orthorhombic space group 
subsequently confirmed as P212121.
The heavy atom location carried out using SHELXD from the HKL2MAP suite of
programs found 3 of the 4 potential sites in the asymmetric unit with a Patterson 
figure ofmeritof57.1.Maps using both enantiomeric forms were generated at2.5 Å 
resolution and submitted to density modification in SHELXE.The correct form gave 
overall contrastand connectivity values of0.44 and 0.90,respectively and a pseudo-
free correlation coefficientof65% versus 18% for the incorrecthand.Table S2. Oligonucleotides used in the construction ofDNA substrates.
Oligo Sequence(5’-3’)
11-1 GGCGACGTGATCACCAGATGATTGCTAGGCATGCTTTCCGCAAGAGAAGC 
11-2 GGCTTCTCTTGCGGAAAGCATGCCTAGCAATCCTGTCAGCTGCATGGAAC
11-3 GGTTCCATGCAGCTGACAGGATTGCTAGGCTCAAGGCGAACTGCTAACGG 
11-4 ACCGTTAGCAGTTCGCCTTGAGCCTAGCAATCATCTGGTGATCACGTCGC
11-5 GCTTCTCTTGCGGAAAGCATGCCTAGCAATCATCTGGTGATCACGTCGCC 
12-1 GACGCTGCCGAATTCTGGCTTGCTAGGACATCTTTGCCCACGTTGACCC
12-2 TGGGTCAACGTGGGCAAAGATGTCCTAGCAATGTAATCGTCTATGACGTT
12-3 CAACGTCATAGACGATTACATTGCTAGGACATGCTGTCTAGAGACTATCGA 
12-4 ATCGATAGTCTCTAGACAGCATGTCCTAGCAAGCCAGAATTCGGCAGCGT 
12-5 AACGTCATAGACGATTACATTGCTAGGACATCTTTGCCCACGTTGACCCA
12-6 GCCAGAATTCGGCAGCGT 
12-7 AACGTCATAGACGATTACA
Mobile core regions in J11 and J12 are underlined.Figure S1Fig. S1.  A section of the !A-weighted 2mFo-DFc map shown as blue mesh 
contoured at1.5! in the region of the catalytically critical residues.The protein has 
been shown in stick representation and the solvent molecules as spheres (carbon 
grey;oxygen red;nitrogen blue).Produced using PyMOL.Figure S2Fig.S2 (previous page). Superimposition of a dimer of 67RuvC with that of Ydc2.
Structures are viewed along the dimer two-fold axis of67RuvC and shown in cartoon 
representation (67RuvC monomers coloured cyan and aquamarine;Ydc2 monomers 
coloured orange and lightorange).The superimposition was via the #-sheetof the 
upper monomer in each dimer.Note the extra helical domains in Ydc2 atupper right
and bottom left of the image. The bound Mg2+ cations (green spheres) atthe active 
sites of67RuvC are shown for reference.
Whilst Ydc2 possesses the RNase H fold present in other integrases and still 
forms a dimer,italso has an extra domain,formed by a helical bundle,to which there 
is no equivalentin the bacterial or phage RuvC enzymes.The corresponding helices 
and intervening loops in Ydc2 are also generally longer and have noticeably different
relative locations to the central mixed #-sheet.The Ydc2 dimer interface is similar to 
thatof67RuvC in thatitis dominated by a single helix from each monomer butthese 
are less parallel than seen in 67RuvC and EcRuvC and there are fewer hydrogen 
bonds formed.Each active site ofYdc2 consists ofa cluster of five acidic residues 
(D46, E117, D226, D227 and D230) believed to bind two Mg2+ cations during 
catalysis. The separation distance of the active sites in Ydc2 is greater than in 
67RuvC in keeping with the differences in dimer interfaces, which leads to poor 
superimposition of the second monomer in each dimer after superimposition of the 
first.However,when a single active site from each monomer is considered,there is 
greater correspondence between 67RuvC and Ydc2 than is seen for 67RuvC and 
EcRuvC. Residues D46, E117, D226, D227 and D230 in Ydc2 can be seen to 
superimpose with residues N8 (D8 in wt), E71, D145, N146 and D149 in 67RuvC 
(Fig.2C).In 67RuvC,N146 has notpreviously been associated with cation binding,
although the nearestresidue to it in a structure alignmentwith TthRuvC is the H143 
residue, which is acknowledged as one of the important active site residues. In 
addition,nearby N51 in Ydc2 corresponds structurally with E17 in 67RuvC for which 
there is no equivalentin EcRuvC.Figure S3
%
 D
N
A
 b
ou
ndFig.S3 (previous page). Fork DNA binding by 67RuvC R121A and R124A mutant
proteins.(A-C) Gel retardation assays showing binding of R121A(lanes b-g),R124A 
(lanes h-m) and wt 67RuvC (lanes n-s) to F12-Y(A),F12-RF(B) and F12 (C) DNA
substrates. Lane a served as no protein control.Binding reactions contained5mM
EDTA,0.15nM 32P-labelled DNA and protein at 2.5, 5, 10, 20, 40 and 80 nM. 
Sampleswere incubated on ice for 15minutes before separation on 4% PAGE.(D-E) 
Percentage binding by 67RuvC R121A, R124A and wt proteins on F12-Y (D) and 
F12-RF (E). Data are the mean and standard deviation of two independent
experiments.Significantsmearing of F12-RFwith R121A and R124A proteins made 
quantification ofbound DNA more difficultto evaluate,explaining the larger error bars 
in these two cases.R121A
2.5 5 10 2.5 5 10
0
10
20
30
40
50
60
70
R121A
R124A
2.5 5 10 2.5 5 10
0
10
20
30
40
50
60
70
R124A
wt
2.5 5 10 2.5 5 10
0
10
20
30
40
50
60
70
wt
protein (nM)
Figure S4
%
 D
N
A
cl
ea
va
geFig.S4 (previous page). Analysis of fork and Holliday junction DNA cleavage 
activities of 67RuvC mutant proteins.Percentage cleavage by 67RuvC R121A,
R124A and wt proteins on F11 and J11 are shown. Data were quantified by 
phosphorimaging fromthe gels presentedin Figure 5D-F.Figure S5
%
 D
N
A
c
le
av
ag
eFig.S5 (previous page).Fork DNA cleavage by 67RuvC R121A and R124A mutant
proteins.(A)DNA branch cleavageassay showing the resolution productsofR121A,
R124A and wt67RuvC onF12-Y(lanes a-j) andF12-RF(lanes k-t) DNAsubstrates. 
Reactions contained 10 mM MgCl2, 0.15nM 32P-labelled DNA and protein at2.5,5 
and 10 nM;R121A (lanes b-d and l-n),R124A (lanes e-g and o-q) and wt(lanes h-j 
and r-t). Lanes aand k served as no protein controls.Reactions were incubated for 
15 minutes at 37°C before processing and separation on 10% PAGE. Reaction 
substrates and products are indicated on the right with a red circle indicating the 
position ofthe 32P label.Both F12-Y and F12-RFsubstrates are less stable than F11 
under reaction conditions with the loss ofthe shorter oligonucleotides resulting in the 
appearance of a small quantity of slightly faster migrating fork species even in the 
absence of protein. (B) Percentage cleavage by 67RuvC R121A, R124A and wt
proteins on F12-Y and F12-RF. Data were quantified by phosphorimaging from the 
gel presented.Although R121A and wtshow similar percentages ofDNA cleaved,it
should be noted that the reaction has proceeded much further with the latter with 
mostofthe labelled DNA appearing as shortssDNA products.Figure S6Fig.S6 (previous page).Analysis ofphage and bacterial RuvC chimeras.(A) Effect
on fork cleavage in vivo.BL21-AIstrains carrying the Ec-67 and 67-EcRuvC hybrid 
constructs were grown to an A650nm of 0.6. Uninduced (–) and arabinose/IPTG-
induced (+) cells were harvested and plasmid DNA isolated prior to separation on a 
1% agarose gel and staining with ethidium bromide. (B) Analysis of protein 
expression. Uninduced and induced cells were prepared as in (A) with total cell 
proteins analysed by 12.5% SDS-PAGE. Products from each matched well to the 
predicted molecular mass for Ec-67RuvC of 17.3 kDa (157 amino acids) and 67-
EcRuvC of 19.6 kDa (177 amino acids). (C) Comparison of bacterial and phage 
RuvC structures highlighting the swapped regions in each hybrid. The aligned 
sequences show where the hybrid junctions were inserted between "B and #5.(D) 
Effecton Holliday junction resolution in vivo.Relevantgenotypes are indicated within 
each panel and the UV lightsurvival ofselected mutants shown alongside wild-type 
67RuvC and pET24a(+) control plasmids.
EcRuvC-67RuvC chimeras
In an alternative approach to investigate the importance of"C-"D region for DNA 
branch specificity, Ec-67 and 67-Ec RuvC hybrid genes were constructed in the 
pET24a(+) expression vector. The N-terminal half of EcRuvC up to "B (1-97) was 
fused to the C-terminus of67RuvC from #5 (102-161) to give an Ec-67RuvC hybrid 
(Fig.S6C). The reciprocal chimera was generated by joining phage (1-99) and 
bacterial (98-172) RuvCsegments to give 67-Ec(Fig.S6C).In both cases potential 
structural perturbations were minimized by positioning the handover within a poorly 
conserved loop between "B and #E (Fig. 2Ainmaintext). The Ec-67 and 67-Ec
chimeric ruvC genes were made from pFC105 by combining PCR products with an 
engineered SacIsite placed at the appropriate internal site.The productpairs were 
amplified using EcRuvC-N (5’-GAGACGCCATATGGCTATTATTCTC-3’ and 5’-CAAA
TACTGGGAGCTCCTGATTCAC-3’),EcRuvC-C (5’-GTGAATCAGGAGCTCCCAGTA
TTTG-3’ and 5’-CTGACCGAAGCTTTATAACTTAACG-3’),67RuvC-N (5’-GGATACA
TATGAAGAAAATTTTAGC-3’ and 5’-AAGTATAGCCGAGCTCTAGACCGTC-3’),
67RuvC-C (5’-TTGACGGTCTAGAGCTCGGCTATAC-3’ and 5’-TATAAGCTTACAAT
TAACCCAAGTG-3’). NdeI-SacI PCR products were first inserted into pET24a(+),
followed by the SacI-HindIII inserts to yield pFC220 (Ec-67) and pFC222 (67-Ec).
The hybrid constructs were introduced into BL21-AIand found to express products ofthe predicted molecular mass after addition of IPTG and arabinose (Fig.S6B).
However, neither hybrid showed activity in replication fork nicking (Fig.S6A) or 
Holliday junction resolution (Fig.S6D) assaysin vivo.Itis likely thatthe 67RuvC and 
EcRuvC proteins vary sufficiently to prevent proper alignment of catalytic residues 
thus blockingendonuclease functionality. 
 
 
 
 
 
 
 
 
                            
                       S10AGCTGCCT11A    
 NdeI             G           C       C                 C  T         C T
CATATGAAGAAAATTTTAGCTATTGATTTCAGTACCGCTAGTAAGAAAGGCGAGGGTACAGGGTACGCTTTTAGA
   M K  K  I  L  A  I  D  F  S  T  A  S  K  K  G  E  G  T  G  Y  A  F  R  
                             A  A
 
                                      K40AGCA         R46AGCT     
                          G                 G
AAAGACGGTCAAGTTTATGTTGGTTCTATTAAAGCATATAACCCTAAAAAGACCGCTTGGGAACGTACCTTTGAC
K  D  G  Q  V  Y  V  G  S  I  K  A  Y  N  P  K  K  T  A  W  E  R  T  F  D  
                                           A                A
 
                                                        G           G  G
ATCGTAAACGCAATTAAAGATATTATTGATGAGTTTGATTTGAAAGGTTATCATCTAGCCATTGAAACTCCTATT
I  V  N  A  I  K  D  I  I  D  E  F  D  L  K  G  Y  H  L  A  I  E  T  P  I  
 
 
      C T   C C        C     C                                            T
ATGGGAAGAAACAGAAAACACAGTATTACATTGGCTAATTGTAACGGTTATTTTATCGGTGCTATTGACGGTCTA
M  G  R  N  R  K  H  S  I  T  L  A  N  C  N  G  Y  F  I  G  A  I  D  G  L 
 
                                                             R124A GCC
                    S109A GCA                        K120A GCAGCA R121A 
              C                                                  T
GTAAATGGCTATACTTTTATTGATAACTCAAAATGGTGTAGCTATCATCTTATTTCAGGCAAACGAGAACAACGC
V  N  G  Y  T  F  I  D  N  S  K  W  C  S  Y  H  L  I  S  G  K  R  E  Q  R  
                          A                              A  A       A
 
GCA K125A 
           C                 A  G  T           G
AAAGAAGAAAGTCTTGAACTTTTAAAAGCCACAGGCTTGGTTGATTCTAATTGCAAAGATGACAACATCGCAGAC
K  E  E  S  L  E  L  L  K  A  T  G  L  V  D  S  N  C  K  D  D  N  I  A  D  
A 
 
 
                 C                     BamHI
GCTTACAACATCTTGACATATTGTGAACACTTGGGTTAAGGATCC
A  Y  N  I  L  T  Y  C  E  H  L  G *
 
 
 
 
 
 
 
 
 
 
 
 
 
 
 
 
 
 
 
 
 
 
 
 
 
 
 
 
 
 
 
 
 
Fi g u re  S 7 Fig. S7 (previous page). Codon optimization and site-directed mutagenesis of the 
bIL67 ruvC gene.Changes to the wild-type bIL67 ruvC gene are indicated above the 
nucleotide sequence in black.Site-directed mutants are highlighted in red.Restriction 
sites used in cloning are shown in blue.
